# Supplementary material for: Chromosome-Scale Genome and Transcriptomic Analyses Reveal Differential Regulation of Terpenoid Secondary Metabolites in Hericium coralloides
Source: J Fungi (Basel). 2024 Oct 9;10(10):704. doi: 10.3390/jof10100704 (PMC11508549; doi:10.3390/jof10100704)
Supplement: Supplementary file 1 [file jof-10-00704-s001.zip]

Archive with 1 entries (1 files):
- 3-Supplementary Materials .pdf
